# Supplementary material for: Dental Implants Inserted in Fresh Extraction Sockets versus Healed Sites: A Systematic Review and Meta-Analysis
Source: Materials (Basel). 2021 Dec 20;14(24):7903. doi: 10.3390/ma14247903 (PMC8708389; doi:10.3390/ma14247903)
Supplement: Supplementary file 1 [file materials-14-07903-s001.zip]

Archive with 1 entries (1 files):
- materials-1482678-supplementary.pdf
